# Supplementary material for: Drug Repurposing Uncovers New Chemical Scaffolds as Potent Urease Inhibitors: A Comprehensive Computational Study
Source: Int J Mol Sci. 2026 Apr 16;27(8):3561. doi: 10.3390/ijms27083561 (PMC13115936; doi:10.3390/ijms27083561)
Supplement: Supplementary file 1 [file ijms-27-03561-s001.zip]

Archive with 1 entries (1 files):
- ijms-4228517-supplementary.pdf
